# Supplementary material for: A unique increase in prefrontal gray matter volume in hoarding disorder compared to obsessive-compulsive disorder
Source: PLoS One. 2018 Jul 16;13(7):e0200814. doi: 10.1371/journal.pone.0200814 (PMC6047811; doi:10.1371/journal.pone.0200814)
Supplement: S1 Appendix — (XLSX) [file pone.0200814.s001.xlsx]

## Sheet: Sheet1
ID	Gender	Age at MRI imaging	Age of onset	total intracranial volume (TIV)	HDRS	HARS	SIR score	DY-BOCS	aggression/checking	sexual/moral/religious	symmetry/ordering/counting	contamination/washing	hoarding	miscellaneous	CIR	CIR_Bedroom	CIR_Kitchen	CIR_Living	CIR average	Y-BOCS	Y-BOCS obsesion score	Y-BOCS compulsion score	Y-BOCS total score
1	M	62	15	1498.1	1	1	54		0	0	8	4	5	6		6	6	5	5.7		13	14	27
2	F	39	10	1501.41	12	20	65		9	0	6	3	12	3		4	3	4	3.7		5	11	16
3	F	41	31	1404.23	5	14	58		8	0	8	12	10	8		5	4	4	4.3		12	10	22
4	M	42	25	1594.7	3	2	64		0	0	7	5	9	3		3	2	3	2.7		8	8	16
5	F	50	10	1189.8	0	0	57		0	0	0	0	8	0		6	6	7	6.3		5	5	10
6	F	51	5	1624.9	20	21	75		0	0	5	2	12	10		2	3	5	3.3		11	12	23
7	F	52	6	1545.7	2	3	42		3	3	7	4	5	3		4	2	2	2.7		8	6	14
8	F	22	12	1433.5	3	5	53		0	0	0	0	0	0		3	2	2	2.3		0	0	0
9	M	58	45	1366.8	5	0	72		4	0	8	4	7	7		4	2	3	3		4	4	8
10	F	59	40	1277.5	8	7	61		0	0	0	0	6	0		7	6	7	6.7		8	8	16
11	F	34	19	1275.3	0	1	73		0	0	4	11	1	0		4	2	3	3		9	12	21
12	M	55	36	1642.4	0	0	61		0	0	0	0	6	0		4	5	8	5.7		9	14	23
13	F	48	20	1313.4	0	0	74		0	0	3	0	11	0		7	5	6	6		14	14	28
14	F	38	7	1248.9	0	0	59		0	0	0	5	7	0		3	3	3	3		8	9	17
15	F	33	15	1384.4	N/A	N/A	66		8	7	4	9	14	8		7	5	7	6.3		10	16	26
16	F	31	7	1311.8	2	2	78		0	0	0	0	7	0		5	6	6	5.7		0	0	0
17	F	32	7	1233	0	2	81		10	9	12	11	9	12		8	7	6	7		12	13	25
