# Supplementary material for: A unique increase in prefrontal gray matter volume in hoarding disorder compared to obsessive-compulsive disorder
Source: PLoS One. 2018 Jul 16;13(7):e0200814. doi: 10.1371/journal.pone.0200814 (PMC6047811; doi:10.1371/journal.pone.0200814)
Supplement: S2 Appendix — (XLSX) [file pone.0200814.s002.xlsx]

## Sheet: Sheet1
ID	Gender	Age at MRI imaging	Age of onset	total intracranial volume (TIV)	HDRS	HARS	DY-BOCS	aggression/checking	sexual/moral/religious	symmetry/ordering/counting	contamination/washing	hoarding	miscellaneous	Y-BOCS	Y-BOCS obsesion score	Y-BOCS compulsion score	Y-BOCS total score
1	F	41	38	1315.96	4	3		0	0	0	12	0	3		14	13	27
2	F	35	26	1493.37	1	2		0	0	0	12	0	0		11	9	20
3	F	27	21	1449.53	5	3		6	0	0	12	0	0		7	14	21
4	F	58	32	1323.95	2	2		0	0	0	12	0	0		12	16	28
5	F	39	35	1418.46	0	0		12	0	0	12	0	0		7	9	16
6	F	42	34	1452.6	2	11		0	0	6	11	0	0		17	16	33
7	F	38	35	1393.21	8	5		0	0	0	12	0	2		14	14	28
8	F	31	26	1509.7	3	2		0	0	0	8	0	6		8	8	16
9	F	57	54	1434.05	1	1		0	0	0	7	0	0		10	9	19
10	F	41	27	1341.93	4	20		11	0	3	0	0	0		9	13	22
11	F	40	15	1477.04	7	12		0	0	3	12	0	0		13	13	26
12	M	24	16	1569.24	7	3		0	0	0	10	0	0		N/A	N/A	26
13	M	39	25	1363.79	10	5		10	0	10	4	0	9		15	16	31
14	M	39	35	1768.55	1	1		3	0	8	0	0	0		12	14	26
15	F	42	22	1393.21	1	1		0	0	0	9	0	3		9	10	19
16	F	35	30	1397.17	17	18		11	3	0	11	0	0		15	15	30
17	M	51	36	1655.85	2	5		0	0	0	12	0	0		16	19	35
