# Supplementary material for: A unique increase in prefrontal gray matter volume in hoarding disorder compared to obsessive-compulsive disorder
Source: PLoS One. 2018 Jul 16;13(7):e0200814. doi: 10.1371/journal.pone.0200814 (PMC6047811; doi:10.1371/journal.pone.0200814)
Supplement: S3 Appendix — (XLSX) [file pone.0200814.s003.xlsx]

## Sheet: Sheet1
ID	Gender	Age	total intracranial volume (TIV)
1	F	52	1333.63
2	M	22	1643.96
3	F	31	1438.12
4	F	38	1480.54
5	F	51	1319.09
6	F	31	1432.55
7	F	37	1457.87
8	F	45	1442.06
9	F	49	1387.72
10	F	41	1420.96
11	F	33	1417.88
12	F	33	1399.32
13	F	54	1361.3
14	M	58	1741.97
15	M	44	1683.67
16	F	43	1476.18
17	M	58	1507.74
